# Supplementary material for: Decoding tinnitus progression: neurochemical shifts in the anterior cingulate cortex revealed by magnetic resonance spectroscopy
Source: Front Neurosci. 2025 Feb 27;19:1551106. doi: 10.3389/fnins.2025.1551106 (PMC11903401; doi:10.3389/fnins.2025.1551106)
Supplement: Supplementary file 1 [file Table_1.xlsx]

## Sheet: Sheet1
subjects number	group	age	Lateralization	gender	PTA	Duration (month)	PM (Hz)	LM	TFI total	TFI-I	TFI-SC	TFI-C	TFI-SL	TFI-A	TFI-R	TFI-Q	TFI-E	VAS	ACC_GABA+/CR	ACC_GLX/CR	FitErrGABA	FitErrGlx
S1	RO	23	L	male	15	0.1	6000	40	38	14	17	15	14	0	12	12	11	4	0.123	0.101	0.079	0.062
S2	RO	29	R	male	23.75	0.2	3000	40	31.2	10	10	9	13	8	8	8	12	3	0.093	0.106	0.066	0.043
S3	RO	41	R	female	12.5	0.5	750	25	36.8	20	10	14	0	8	15	20	5	5	0.107	0.109	0.127	0.082
S4	RO	43	L	male	12.5	0.5	5800	50	29.2	14	10	9	7	9	10	6	8	3	0.1	0.103	0.077	0.053
S5	RO	33	L	male	20	0.5	7100	80	49.6	13	18	11	17	15	9	19	22	5	0.096	0.121	0.073	0.043
S6	RO	34	L	female	7.5	1	4000	20	30.4	12	17	5	25	2	6	1	8	5	0.083	0.108	0.114	0.061
S7	RO	49	R	female	20	1	224	40	59.6	18	19	11	21	17	22	19	22	5	0.117	0.113	0.131	0.093
S8	RO	33	R	female	21.25	1	4500	65	31.2	15	17	13	8	6	11	2	6	3	0.111	0.124	0.073	0.046
S9	RO	31	R	female	20	1	4000	65	48.8	22	17	5	15	14	16	20	13	7	0.103	0.096	0.072	0.056
S10	RO	32	R	male	8.75	2	1800	60	42.4	13	12	11	16	13	16	12	13	4	0.107	0.109	0.096	0.053
S11	RO	28	L	male	18.75	2	8000	50	45.2	24	19	9	3	6	26	8	18	6	0.098	0.109	0.056	0.038
S12	RO	32	L	male	11.25	3	8000	40	56.8	17	21	18	28	5	19	12	22	5	0.126	0.123	0.075	0.048
S13	RO	44	L	male	13.75	3	8000	10	20.8	10	4	6	6	3	7	4	12	4	0.088	0.107	0.066	0.048
S14	RO	55	B	male	13.75	3	7100	38	48.8	20	20	13	12	12	14	12	19	4	0.079	0.108	0.103	0.052
S15	RO	25	B	male	16.25	3	8000	20	48.8	9	18	13	18	5	21	14	24	3	0.088	0.099	0.077	0.046
S16	RO	49	B	female	20	3	8000	45	19.2	15	13	13	3	2	2	0	0	5	0.119	0.107	0.064	0.046
S17	CH	25	R	male	13.75	6	6000	50	36	22	20	9	10	6	11	4	8	4	0.13	0.111	0.059	0.034
S18	CH	57	L	female	22.5	6	180	24	24.4	20	15	7	3	1	13	0	2	2	0.104	0.104	0.056	0.041
S19	CH	30	L	male	10	8	900	5	11.2	14	3	1	0	1	3	0	6	2	0.109	0.101	0.065	0.043
S20	CH	58	L	male	20	9	750	26	23.2	10	11	3	12	0	12	6	4	4	0.095	0.099	0.093	0.069
S21	CH	26	R	male	7.5	12	8000	5	39.2	9	14	8	22	2	21	12	10	4	0.128	0.117	0.104	0.064
S22	CH	23	B	male	8.75	12	8000	30	16	16	13	0	1	0	3	0	7	4	0.112	0.131	0.089	0.051
S23	CH	40	L	male	10	12	7100	35	12.8	14	15	0	0	0	0	0	3	6	0.101	0.109	0.073	0.047
S24	CH	33	R	female	11.25	12	8000	25	25.6	10	10	3	21	1	6	6	7	5	0.109	0.113	0.108	0.068
S25	CH	32	B	female	16.25	12	6300	15	25.2	11	18	0	12	0	7	0	15	4	0.105	0.108	0.086	0.052
S26	CH	49	R	male	22.5	12	1000	45	46	17	14	9	17	16	19	9	14	6	0.109	0.104	0.088	0.063
S27	CH	41	R	male	22.5	12	6000	35	15.2	13	2	3	4	0	6	4	6	4	0.123	0.113	0.075	0.057
S28	CH	37	L	male	8.75	24	8000	40	48	26	17	13	9	3	15	13	24	6	0.136	0.135	0.077	0.06
S29	CH	26	L	male	13.75	34	8000	30	55.6	19	16	19	19	14	17	19	16	5	0.102	0.118	0.079	0.041
S30	CH	56	L	male	16.25	36	4500	54	48	10	11	12	23	12	19	18	15	5	0.107	0.108	0.065	0.045
S31	CH	42	B	male	17.5	48	2000	40	19.2	6	6	6	6	8	5	5	6	5	0.112	0.11	0.096	0.062
S32	CH	21	R	male	3.75	60	8000	50	55.2	27	23	13	11	2	23	14	25	7	0.104	0.126	0.097	0.06
S33	CH	26	L	female	8.75	60	4500	25	57.6	9	13	11	17	30	15	39	10	5	0.127	0.107	0.132	0.109
S34	CH	45	L	male	15	60	2000	30	36.4	20	12	15	1	1	28	3	11	3	0.128	0.107	0.113	0.076
S35	CH	32	R	female	5	120	4500	5	42.4	14	12	3	17	3	24	16	17	5	0.133	0.12	0.089	0.054
S36	CH	38	B	male	10	120	8000	65	14.8	18	4	0	2	1	8	0	4	3	0.117	0.109	0.08	0.054
S37	CH	35	R	male	22.5	120	8000	80	58	23	22	15	12	17	14	20	22	5	0.105	0.123	0.126	0.073
S38	CH	46	B	male	11.25	240	8000	50	45.6	23	15	4	25	3	24	4	16	7	0.126	0.106	0.074	0.047
S39	NC	27	#NULL!	male	10	#NULL!	#NULL!	#NULL!		#NULL!	#NULL!	#NULL!	#NULL!	#NULL!	#NULL!	#NULL!	#NULL!	#NULL!	0.138	0.122	0.073	0.054
S40	NC	25	#NULL!	male	11.25	#NULL!	#NULL!	#NULL!		#NULL!	#NULL!	#NULL!	#NULL!	#NULL!	#NULL!	#NULL!	#NULL!	#NULL!	0.102	0.119	0.119	0.077
S41	NC	26	#NULL!	female	16.25	#NULL!	#NULL!	#NULL!		#NULL!	#NULL!	#NULL!	#NULL!	#NULL!	#NULL!	#NULL!	#NULL!	#NULL!	0.113	0.122	0.086	0.053
S42	NC	34	#NULL!	female	8.75	#NULL!	#NULL!	#NULL!		#NULL!	#NULL!	#NULL!	#NULL!	#NULL!	#NULL!	#NULL!	#NULL!	#NULL!	0.135	0.103	0.099	0.068
S43	NC	36	#NULL!	male	8.75	#NULL!	#NULL!	#NULL!		#NULL!	#NULL!	#NULL!	#NULL!	#NULL!	#NULL!	#NULL!	#NULL!	#NULL!	0.093	0.107	0.098	0.05
S44	NC	42	#NULL!	male	22.5	#NULL!	#NULL!	#NULL!		#NULL!	#NULL!	#NULL!	#NULL!	#NULL!	#NULL!	#NULL!	#NULL!	#NULL!	0.092	0.104	0.079	0.045
S45	NC	26	#NULL!	male	8.75	#NULL!	#NULL!	#NULL!		#NULL!	#NULL!	#NULL!	#NULL!	#NULL!	#NULL!	#NULL!	#NULL!	#NULL!	0.119	0.126	0.067	0.044
S46	NC	30	#NULL!	male	16.25	#NULL!	#NULL!	#NULL!		#NULL!	#NULL!	#NULL!	#NULL!	#NULL!	#NULL!	#NULL!	#NULL!	#NULL!	0.092	0.109	0.089	0.059
S47	NC	53	#NULL!	male	17.5	#NULL!	#NULL!	#NULL!		#NULL!	#NULL!	#NULL!	#NULL!	#NULL!	#NULL!	#NULL!	#NULL!	#NULL!	0.117	0.121	0.095	0.059
S48	NC	41	#NULL!	female	10.5	#NULL!	#NULL!	#NULL!		#NULL!	#NULL!	#NULL!	#NULL!	#NULL!	#NULL!	#NULL!	#NULL!	#NULL!	0.127	0.11	0.074	0.058
S49	NC	49	#NULL!	female	20.25	#NULL!	#NULL!	#NULL!		#NULL!	#NULL!	#NULL!	#NULL!	#NULL!	#NULL!	#NULL!	#NULL!	#NULL!	0.114	0.115	0.048	0.03
S50	NC	51	#NULL!	male	20	#NULL!	#NULL!	#NULL!		#NULL!	#NULL!	#NULL!	#NULL!	#NULL!	#NULL!	#NULL!	#NULL!	#NULL!	0.119	0.108	0.098	0.067
S51	NC	26	#NULL!	male	10.42	#NULL!	#NULL!	#NULL!		#NULL!	#NULL!	#NULL!	#NULL!	#NULL!	#NULL!	#NULL!	#NULL!	#NULL!	0.117	0.112	0.093	0.07
S52	NC	36	#NULL!	female	15.25	#NULL!	#NULL!	#NULL!		#NULL!	#NULL!	#NULL!	#NULL!	#NULL!	#NULL!	#NULL!	#NULL!	#NULL!	0.108	0.106	0.098	0.064
S53	NC	35	#NULL!	male	20	#NULL!	#NULL!	#NULL!		#NULL!	#NULL!	#NULL!	#NULL!	#NULL!	#NULL!	#NULL!	#NULL!	#NULL!	0.105	0.106	0.065	0.046
S54	NC	54	#NULL!	male	25	#NULL!	#NULL!	#NULL!		#NULL!	#NULL!	#NULL!	#NULL!	#NULL!	#NULL!	#NULL!	#NULL!	#NULL!	0.096	0.11	0.096	0.057
S55	NC	27	#NULL!	female	22.25	#NULL!	#NULL!	#NULL!		#NULL!	#NULL!	#NULL!	#NULL!	#NULL!	#NULL!	#NULL!	#NULL!	#NULL!	0.118	0.105	0.083	0.056
S56	NC	50	#NULL!	male	21.25	#NULL!	#NULL!	#NULL!		#NULL!	#NULL!	#NULL!	#NULL!	#NULL!	#NULL!	#NULL!	#NULL!	#NULL!	0.131	0.105	0.064	0.054
S57	NC	22	#NULL!	female	12.5	#NULL!	#NULL!	#NULL!		#NULL!	#NULL!	#NULL!	#NULL!	#NULL!	#NULL!	#NULL!	#NULL!	#NULL!	0.121	0.133	0.1	0.052
S58	NC	26	#NULL!	female	13.33	#NULL!	#NULL!	#NULL!		#NULL!	#NULL!	#NULL!	#NULL!	#NULL!	#NULL!	#NULL!	#NULL!	#NULL!	0.113	0.122	0.086	0.053
S59	NC	57	#NULL!	male	22	#NULL!	#NULL!	#NULL!		#NULL!	#NULL!	#NULL!	#NULL!	#NULL!	#NULL!	#NULL!	#NULL!	#NULL!	0.098	0.108	0.064	0.046
S60	NC	50	#NULL!	female	10.25	#NULL!	#NULL!	#NULL!		#NULL!	#NULL!	#NULL!	#NULL!	#NULL!	#NULL!	#NULL!	#NULL!	#NULL!	0.111	0.117	0.073	0.046
S61	NC	58	#NULL!	male	18.75	#NULL!	#NULL!	#NULL!		#NULL!	#NULL!	#NULL!	#NULL!	#NULL!	#NULL!	#NULL!	#NULL!	#NULL!	0.104	0.113	0.1	0.072
S62	NC	58	#NULL!	female	21.75	#NULL!	#NULL!	#NULL!		#NULL!	#NULL!	#NULL!	#NULL!	#NULL!	#NULL!	#NULL!	#NULL!	#NULL!	0.103	0.094	0.068	0.053
S63	NC	40	#NULL!	male	20	#NULL!	#NULL!	#NULL!		#NULL!	#NULL!	#NULL!	#NULL!	#NULL!	#NULL!	#NULL!	#NULL!	#NULL!	0.133	0.126	0.073	0.051
S64	NC	41	#NULL!	male	17.5	#NULL!	#NULL!	#NULL!		#NULL!	#NULL!	#NULL!	#NULL!	#NULL!	#NULL!	#NULL!	#NULL!	#NULL!	0.126	0.107	0.064	0.04
